# Supplementary material for: Access to oral health care and its social determinants across the lifespan in the United States
Source: Front Oral Health. 2025 Sep 11;6:1619983. doi: 10.3389/froh.2025.1619983 (PMC12460411; doi:10.3389/froh.2025.1619983)
Supplement: Supplementary file 1 [file Table1.xlsx]

## Sheet: Figure 1. data
Income groups	less_35k	35k_less75k	75k_less150k	150K_more	inc_p.values				less_35k	35k_less75k	75k_less150k	150K_more
N (%)	26524	32572	41308	27482				Usual ER or urgent care	0.127	0.095	0.079	0.075
doctor's visit within 12mos (no)	2548 ( 9.6)	3160 ( 9.7)	4015 ( 9.7)	2701 ( 9.8)	0.85			Cannot afford copay	0.595	0.567	0.435	0.276
doctor's visit within 12mos (yes)	23976 (90.4)	29412 (90.3)	37293 (90.3)	24781 (90.2)				dental visit within 12mos	0.552	0.73	0.842	0.895
dental visit within 12mos (no)	11883 (44.8)	8805 (27.0)	6540 (15.8)	2895 (10.5)	0.0005			doctor's visit within 12mos (NS)	0.904	0.903	0.903	0.902
dental visit within 12mos (yes)	14641 (55.2)	23767 (73.0)	34768 (84.2)	24587 (89.5)
usual care (doctor's office)	23164 (87.3)	29472 (90.5)	38047 (92.1)	25420 (92.5)	0.0005
usual care (ER or urgent care)	3360 (12.7)	3100 ( 9.5)	3261 ( 7.9)	2062 ( 7.5)
cannot affort copay (no)	10746 (40.5)	14103 (43.3)	23356 (56.5)	19889 (72.4)	0.0005
cannot affort copay (yes)	15778 (59.5)	18469 (56.7)	17952 (43.5)	7593 (27.6)
Age Groups a	18-35	36-45	46-55	56-65	66+	P b			age_18-35	age_36-45	age_46-55	age_56-65	age_66_more
N (%)	16,832 (13)	20,344 (16)	20,532 (16)	25,279 (20)	448,99 (35)			Usual ER or urgent care	0.17	0.133	0.101	0.069	0.053
doctor's visit within 12mos (no)	2469 (14.7)	2733 (13.4)	2183 (10.6)	2231 ( 8.8)	2808 ( 6.3)	0.0005		Cannot afford copay	0.636	0.576	0.554	0.488	0.304
doctor's visit within 12mos (yes)	14363 (85.3)	17611 (86.6)	18349 (89.4)	23048 (91.2)	42091 (93.7)			dental visit within 12mos	0.678	0.713	0.737	0.76	0.835
dental visit within 12mos (no)	5418 (32.2)	5842 (28.7)	5392 (26.3)	6067 (24.0)	7404 (16.5)	0.0005		doctor's visit within 12mos	0.853	0.866	0.894	0.912	0.937
dental visit within 12mos (yes)	11414 (67.8)	14502 (71.3)	15140 (73.7)	19212 (76.0)	37495 (83.5)
usual care (doctor's office)	13965 (83.0)	17631 (86.7)	18461 (89.9)	23530 (93.1)	42516 (94.7)	0.0005
usual care (ER or urgent care)	2867 (17.0)	2713 (13.3)	2071 (10.1)	1749 ( 6.9)	2383 ( 5.3)
cannot affort copay (no)	6122 (36.4)	8621 (42.4)	9162 (44.6)	12951 (51.2)	31238 (69.6)	0.0005
cannot affort copay (yes)	10710 (63.6)	11723 (57.6)	11370 (55.4)	12328 (48.8)	13661 (30.4)

## Sheet: Figure 2. data
No Dental Visit within 12 mos by Age Groups	age_18-35	age_36-45	age_46-55	age_56-65	age_66_more			No Dental Visit within 12 mos by Age Groups	age_18-35	age_36-45	age_46-55	age_56-65	age_66_more			No Dental Visit within 12 mos by Age Groups	age_18-35	age_36-45	age_46-55	age_56-65	age_66_more				No Dental Visit within 12 mos by Age Groups	age_18-35	age_36-45	age_46-55	age_56-65	age_66_more				No Dental Visit within 12 mos by Age Groups	age_18-35	age_36-45	age_46-55	age_56-65	age_66_more
								married	28.4	54.1	52.4	48.9	50.7			No doctor's visit within 12mos	18.1	14.8	12.1	10.3	7.8				< 35,000	0.443	0.325	0.378	0.414	0.41				housing_stabilty_concern	21.1	21.2	22.9	20.4	10.5
educ.HS_less	0.19	0.509	0.42	0.404	0.445			marry_never	66.9	30.2	19.6	17	10.2												35,000 ~ 74,999	0.321	0.304	0.262	0.258	0.312				home_owned	20	42.1	48.3	54.3	65.4
educ.some_college	0.312	0.326	0.372	0.377	0.354			marry_other	4.7	15.8	28	34.2	39			insurance_not_accepted (NS)	20.5	17.2	15.8	13.8	7.9				75,000 ~149,999	0.174	0.253	0.239	0.217	0.205				home_rent_other	80	57.9	51.7	45.7	34.6
educ.Bachelors_more	0.498	0.165	0.208	0.22	0.201																				> 150,000	0.062	0.119	0.122	0.111	0.072
																usual_ER_urgent_care	20.2	17	12.6	9.2	6.6													live_yrs_2_less	64	44.4	31.3	27.2	18.9
less_35k	0.443	0.325	0.378	0.414	0.41																													live_yrs_3-10	25.3	44.6	43.7	35.3	30.3
35k_less75k	0.321	0.304	0.262	0.258	0.312											cannot afford copay	69	65.2	64.3	58.9	42.2													live_yrs_11_more	10.6	11	25	37.5	50.8
75k_less150k	0.174	0.253	0.239	0.217	0.205
150K_more	0.062	0.119	0.122	0.111	0.072
married	28.4	54.1	52.4	48.9	50.7
marry_never	66.9	30.2	19.6	17	10.2
marry_other	4.7	15.8	28	34.2	39
No doctor's visit within 12mos	18.1	14.8	12.1	10.3	7.8
insurance_not_accepted (NS)	20.5	17.2	15.8	13.8	7.9
usual_ER_urgent_care	20.2	17	12.6	9.2	6.6
cannot afford copay	69	65.2	64.3	58.9	42.2
housing_stabilty_concern	21.1	21.2	22.9	20.4	10.5
home_owned	20	42.1	48.3	54.3	65.4
home_rent_other	80	57.9	51.7	45.7	34.6
live_yrs_2_less	64	44.4	31.3	27.2	18.9
live_yrs_3-10	25.3	44.6	43.7	35.3	30.3
live_yrs_11_more	10.6	11	25	37.5	50.8

## Sheet: Figure 4. data
No Dental Visit within 12 mos by Age Groups	age_18-35	age_36-45	age_46-55	age_56-65	age_66_more
Social activities satisfaction (Fair / Poor)	25.6	30.1	32.3	30.2	20.4
Bothered by emotional problems (Often / Aways)	35.9	32.4	28.8	22.9	10.8
General mental health (Fair/Poor)	35.9	31.3	29.7	24	13.1
Yes Dental Visit within 12 mos by Age Groups	age_18-35	age_36-45	age_46-55	age_56-65	age_66_more
Social activities satisfaction (Fair / Poor)	18.8	18.9	19.3	16.6	10.2
Bothered by emotional problems (Often / Aways)	29.8	21.8	17.6	12.2	5.4
General mental health (Fair/Poor)	26.6	19.9	16.7	12.3	5.9
No Dental Visit within 12 mos by Age Groups	age_18-35	age_36-45	age_46-55	age_56-65	age_66_more
Difficulty_walking / climbing stairs	5.1	9.2	19	26.2	27
Difficulty_dressing / bathing	2.2	4.1	7.7	9.3	7.2
Difficulty_doing errands alone	10.2	11.4	14.7	14.1	9.4
Difficulty to complete everyday activities	13.2	19.8	29.8	33	27.8
Difficulty_concentrating / remembering	22.3	22	21.7	18.6	10
Yes Dental Visit within 12 mos by Age Groups	age_18-35	age_36-45	age_46-55	age_56-65	age_66_more
Difficulty_walking / climbing stairs	3.2	4.3	8	10.6	10.9
Difficulty_dressing / bathing	1.6	2	3.3	3.3	2.2
Difficulty_doing errands alone	6.7	5.7	6.3	5.4	3.2
Difficulty to complete everyday activities	8.2	10.7	14.3	15	10.4
Difficulty_concentrating / remembering	16	12.9	11.6	9	4.3

## Sheet: Suppl. Table 1 (Figure 2 & 3a)
	Var in Figure.	Age 18-35	No Dent Visit	Yes Dent Visit	P-value		Age 36-45	No Dent Visit	Yes Dent Visit	P-value		Age 46-55	No Dent Visit	Yes Dent Visit	P-value		Age 56-65	No Dent Visit	Yes Dent Visit	P-value		Age 66+	No Dent Visit	Yes Dent Visit	P-value
Demographics (N)	N	16832	5418 (32.2)	11414 (67.8)			20344	5842 (28.7)	14502 (71.3)			20532	5392 (26.3)	15140 (73.7)			25279	6067 (24.0)	19212 (76.0)			44899	7404 (16.5)	37495 (83.5)
Age	age	29.77 (3.8)	29.76 (3.7)	29.78 (3.8)	0.76		40.63 (2.9)	40.53 (2.9)	40.68 (2.9)	0.0011		50.64 (2.9)	50.61 (2.9)	50.65 (2.9)	0.38		60.66 (2.9)	60.53 (2.8)	60.70 (2.9)	5.7e-05		73.75 (5.4)	73.25 (5.5)	73.84 (5.4)	0
Male	Sex.Male	3986 (23.7)	1303 (24.0)	2683 (23.5)	0.45		5394 (26.5)	1646 (28.2)	3748 (25.8)	0.002		5575 (27.2)	1514 (28.1)	4061 (26.8)	0.081		8193 (32.4)	2063 (34.0)	6130 (31.9)	0.001		19849 (44.2)	3366 (45.5)	16483 (44.0)	0.021
Race	age.gr.2				0.0005					0.0005					0.0005					0.0005					0.0005
Non-Hispanic White	Race.White	10103 (60.0)	2930 (54.1)	7173 (62.8)			13828 (68.0)	3568 (61.1)	10260 (70.7)			14098 (68.7)	3315 (61.5)	10783 (71.2)			18780 (74.3)	3945 (65.0)	14835 (77.2)			38225 (85.1)	5504 (74.3)	32721 (87.3)
Non-Hispanic Black	Race.African	1068 (6.3)	460 ( 8.5)	608 ( 5.3)			1368 ( 6.7)	508 ( 8.7)	860 ( 5.9)			1800 ( 8.8)	636 (11.8)	1164 ( 7.7)			2145 ( 8.5)	816 (13.4)	1329 ( 6.9)			2256 ( 5.0)	754 (10.2)	1502 ( 4.0)
Hispanic	Race.Hispanic	3038 (18.0)	1181 (21.8)	1857 (16.3)			2766 (13.6)	1054 (18.0)	1712 (11.8)			2615 (12.7)	893 (16.6)	1722 (11.4)			2403 ( 9.5)	794 (13.1)	1609 ( 8.4)			2143 ( 4.8)	668 ( 9.0)	1475 ( 3.9)
Asian & Other	Race.Other	2623 (15.6)	847 (15.6)	1776 (15.6)			2382 (11.7)	712 (12.2)	1670 (11.5)			2019 ( 9.8)	548 (10.2)	1471 ( 9.7)			1951 ( 7.7)	512 ( 8.4)	1439 ( 7.5)			2275 ( 5.1)	478 ( 6.5)	1797 ( 4.8)
US Born	birth.0	15007 (89.2)	4754 (87.7)	10253 (89.8)	0.0005		17956 (88.3)	5103 (87.4)	12853 (88.6)	0.011		17991 (87.6)	4711 (87.4)	13280 (87.7)	0.5		22522 (89.1)	5370 (88.5)	17152 (89.3)	0.098		41674 (92.8)	6705 (90.6)	34969 (93.3)	0.0005
Employed	work.1	11165 (66.3)	3422 (63.2)	7743 (67.8)	0.0005		15891 (78.1)	4039 (69.1)	11852 (81.7)	0.0005		15600 (76.0)	3487 (64.7)	12113 (80.0)	0.0005		16653 (65.9)	3267 (53.8)	13386 (69.7)	0.0005		11660 (26.0)	1772 (23.9)	9888 (26.4)	0.0005
Education					0.0005					0.0005					0.0005					0.0005					0.0005
<High school	educ.1	2144 (12.7)	1030 (19.0)	1114 ( 9.8)			13799 (67.8)	2973 (50.9)	10826 (74.7)			13030 (63.5)	2262 (42.0)	10768 (71.1)			15483 (61.2)	2449 (40.4)	13034 (67.8)			30521 (68.0)	3295 (44.5)	27226 (72.6)
Some college	educ.2	4594 (27.3)	1689 (31.2)	2905 (25.5)			4666 (22.9)	1906 (32.6)	2760 (19.0)			5251 (25.6)	2007 (37.2)	3244 (21.4)			6807 (26.9)	2286 (37.7)	4521 (23.5)			10426 (23.2)	2622 (35.4)	7804 (20.8)
>Bachelor’s	educ.3	10094 (60.0)	2699 (49.8)	7395 (64.8)			1879 ( 9.2)	963 (16.5)	916 ( 6.3)			2251 (11.0)	1123 (20.8)	1128 ( 7.5)			2989 (11.8)	1332 (22.0)	1657 ( 8.6)			3952 ( 8.8)	1487 (20.1)	2465 ( 6.6)
Income										0.0005					0.0005					0.0005					0.0005
<35,000	inc.1	5649 (33.6)	2398 (44.3)	3251 (28.5)	0.0005		3814 (18.7)	1896 (32.5)	1918 (13.2)			4076 (19.9)	2037 (37.8)	2039 (13.5)			5231 (20.7)	2514 (41.4)	2717 (14.1)			7754 (17.3)	3038 (41.0)	4716 (12.6)
35,000-74,999	inc.2	5297 (31.5)	1741 (32.1)	3556 (31.2)			5215 (25.6)	1774 (30.4)	3441 (23.7)			4170 (20.3)	1413 (26.2)	2757 (18.2)			5225 (20.7)	1564 (25.8)	3661 (19.1)			12665 (28.2)	2313 (31.2)	10352 (27.6)
75,000-149,999	inc.3	4001 (23.8)	943 (17.4)	3058 (26.8)			6646 (32.7)	1477 (25.3)	5169 (35.6)			6552 (31.9)	1286 (23.9)	5266 (34.8)			8095 (32.0)	1315 (21.7)	6780 (35.3)			16014 (35.7)	1519 (20.5)	14495 (38.7)
150,000 more	inc.4	1885 (11.2)	336 ( 6.2)	1549 (13.6)			4669 (23.0)	695 (11.9)	3974 (27.4)			5734 (27.9)	656 (12.2)	5078 (33.5)			6728 (26.6)	674 (11.1)	6054 (31.5)			8466 (18.9)	534 ( 7.2)	7932 (21.2)
Marital status					0.0005					0.0005					0.0005					0.0005					0.0005
Married	marry.1	4892 (29.1)	1539 (28.4)	3353 (29.4)			12761 (62.7)	3158 (54.1)	9603 (66.2)			13158 (64.1)	2827 (52.4)	10331 (68.2)			16001 (63.3)	2965 (48.9)	13036 (67.9)			29501 (65.7)	3755 (50.7)	25746 (68.7)
Never married	marry.2	11337 (67.4)	3626 (66.9)	7711 (67.6)			5168 (25.4)	1762 (30.2)	3406 (23.5)			3181 (15.5)	1057 (19.6)	2124 (14.0)			3054 (12.1)	1029 (17.0)	2025 (10.5)			3227 ( 7.2)	758 (10.2)	2469 ( 6.6)
Other	marry.3	603 ( 3.6)	253 ( 4.7)	350 ( 3.1)			2415 (11.9)	922 (15.8)	1493 (10.3)			4193 (20.4)	1508 (28.0)	2685 (17.7)			6224 (24.6)	2073 (34.2)	4151 (21.6)			12171 (27.1)	2891 (39.0)	9280 (24.7)
Access to Care
Any Insurance	ins.basics.1	16462 (97.8)	16462 (97.8)	16462 (97.8)	0.0005		19931 (98.0)	5619 (96.2)	14312 (98.7)	0.0005		20047 (97.6)	5126 (95.1)	14921 (98.6)	0.0005		24795 (98.1)	5791 (95.5)	19004 (98.9)	0.0005		44599 (99.3)	7260 (98.1)	37339 ( 99.6)	0.0005
Insurance not accepted	ins.reject.1	3242 (19.3)	1108 (20.5)	2134 (18.7)	0.0005		3127 (15.4)	1007 (17.2)	2120 (14.6)	0.0005		2907 (14.2)	854 (15.8)	2053 (13.6)	0.001		3005 (11.9)	838 (13.8)	2167 (11.3)	0.0005		3248 ( 7.2)	585 ( 7.9)	2663 ( 7.1)	0.024
Where to seek care					0.0005					0.0005					0.0005					0.0005					0.0005
Doctor’s office	wherevst.0	13965 (83.0)	4326 (79.8)	9639 (84.4)			17631 (86.7)	4848 (83.0)	12783 (88.1)			18461 (89.9)	4713 (87.4)	13748 (90.8)			23530 (93.1)	5510 (90.8)	18020 (93.8)			42516 (94.7)	6915 (93.4)	35601 (94.9)
ER, Urgent care, etc.	wherevst.1	2867 (17.0)	1092 (20.2)	1775 (15.6)			2713 (13.3)	994 (17.0)	1719 (11.9)			2071 (10.1)	679 (12.6)	1392 ( 9.2)			1749 ( 6.9)	557 ( 9.2)	1192 ( 6.2)			2383 ( 5.3)	489 ( 6.6)	1894 ( 5.1)
Medical visit (12 mo.)	docvisit.1	14363 (85.3)	4439 (81.9)	9924 (86.9)	0.0005		17611 (86.6)	4975 (85.2)	12636 (87.1)	0.0015		18349 (89.4)	4738 (87.9)	13611 (89.9)	0.0005		23048 (91.2)	5444 (89.7)	17604 (91.6)	0.0005		42091 (93.7)	6829 (92.2)	35262 (94.0)	0.0005
Cannot afford dental care	cantdent.1	3334 (19.8)	1625 (30.0)	1709 (15.0)	0.0005		4052 (19.9)	1935 (33.1)	2117 (14.6)	0.0005		3986 (19.4)	1813 (33.6)	2173 (14.4)	0.0005		4044 (16.0)	1879 (31.0)	2165 (11.3)	0.0005		4109 ( 9.2)	1800 (24.3)	2309 ( 6.2)	0.0005
Cannot afford copay	cantpay.1	10710 (63.6)	3736 (69.0)	6974 (61.1)	0.0005		11723 (57.6)	3811 (65.2)	7912 (54.6)	0.0005		11370 (55.4)	3469 (64.3)	7901 (52.2)	0.0005		12328 (48.8)	3574 (58.9)	8754 (45.6)	0.0005		13661 (30.4)	3127 (42.2)	10534 (28.1)	0.0005
Housing
Home										0.0005					0.0005					0.0005					0.0005
Owned	home.1	4286 (25.5)	1085 (20.0)	3201 (28.0)	0.0005		11345 (55.8)	2461 (42.1)	8884 (61.3)			13630 (66.4)	2605 (48.3)	11025 (72.8)			18640 (73.7)	3297 (54.3)	15343 (79.9)			37267 (83.0)	4845 (65.4)	32422 (86.5)
Rent or Other	home.2	12546 (74.5)	4333 (80.0)	8213 (72.0)			8999 (44.2)	3381 (57.9)	5618 (38.7)			6902 (33.6)	2787 (51.7)	4115 (27.2)			6639 (26.3)	2770 (45.7)	3869 (20.1)			7632 (17.0)	2559 (34.6)	5073 (13.5)
How long live here
<=2 yrs	liveyrs.1	10553 (62.7)	3470 (64.0)	7083 (62.1)	0.004		8260 (40.6)	2594 (44.4)	5666 (39.1)	0.0005		5142 (25.0)	1689 (31.3)	3453 (22.8)	0.0005		5031 (19.9)	1650 (27.2)	3381 (17.6)	0.0005		6226 (13.9)	1400 (18.9)	4826 (12.9)	0.0005
3-10 yrs	liveyrs.2	4288 (25.5)	1372 (25.3)	2916 (25.5)			9853 (48.4)	2603 (44.6)	7250 (50.0)			8883 (43.3)	2356 (43.7)	6527 (43.1)			7868 (31.1)	2141 (35.3)	5727 (29.8)			11682 (26.0)	2243 (30.3)	9439 (25.2)
11+ yrs	liveyrs.3	1991 (11.8)	576 (10.6)	1415 (12.4)			2231 (11.0)	645 (11.0)	1586 (10.9)			6507 (31.7)	1347 (25.0)	5160 (34.1)			12380 (49.0)	2276 (37.5)	10104 (52.6)			26991 (60.1)	3761 (50.8)	23230 (62.0)
Stability concern	livstable.1	2521 (15.0)	1143 (21.1)	1378 (12.1)	0.0005		2639 (13.0)	1239 (21.2)	1400 ( 9.7)	0.0005		2662 (13.0)	1233 (22.9)	1429 ( 9.4)	0.0005		2647 (10.5)	1236 (20.4)	1411 ( 7.3)	0.0005		1872 ( 4.2)	774 (10.5)	1098 ( 2.9)	0.0005

## Sheet: Suppl. Table 2 (Figure 3b)
		Var in Figure.		Income <=34,999	No DentVisit	Yes DentVisit	P-value		Income 35k-99,999	No DentVisit	Yes DentVisit	P-value		Income 100k-149,999	No DentVisit	Yes DentVisit	P-value		Income 150,000+	No DentVisit	Yes DentVisit	P-value
Demographics (N)		N			11883 (44.8)	14641 (55.2)				8805 (27.0)	23767 (73.0)				6540 (15.8)	34768 (84.2)				2895 (10.5)	24587 (89.5)
Age		age		53.18 (17.2)	52.53 (16.4)	53.70 (17.8)	3.4e-08		56.43 (17.3)	52.31 (16.5)	57.96 (17.4)	0		58.03 (15.7)	52.70 (15.2)	59.04 (15.5)	0		56.99 (14.3)	52.16 (14.1)	57.56 (14.2)	0
Age 18-35		age.gr.1		5649 (21.3)	2398 (20.2)	3251 (22.2)	0.0005		5297 (16.3)	1741 (19.8)	3556 (15.0)	0.0005		4001 ( 9.7)	943 (14.4)	3058 ( 8.8)	0.0005		1885 ( 6.9)	336 (11.6)	1549 ( 6.3)	0.0005
Age 36-45		age.gr.2		3814 (14.4)	1896 (16.0)	1918 (13.1)			5215 (16.0)	1774 (20.1)	3441 (14.5)			6646 (16.1)	1477 (22.6)	5169 (14.9)			4669 (17.0)	695 (24.0)	3974 (16.2)
Age 46-55		age.gr.3		4076 (15.4)	2037 (17.1)	2039 (13.9)			4170 (12.8)	1413 (16.0)	2757 (11.6)			6552 (15.9)	1286 (19.7)	5266 (15.1)			5734 (20.9)	656 (22.7)	5078 (20.7)
Age 56-65		age.gr.4		5231 (19.7)	2514 (21.2)	2717 (18.6)			5225 (16.0)	1564 (17.8)	3661 (15.4)			8095 (19.6)	1315 (20.1)	6780 (19.5)			6728 (24.5)	674 (23.3)	6054 (24.6)
Age 66+		age.gr.5		7754 (29.2)	3038 (25.6)	4716 (32.2)			12665 (38.9)	2313 (26.3)	10352 (43.6)			16014 (38.8)	1519 (23.2)	14495 (41.7)			8466 (30.8)	534 (18.4)	7932 (32.3)
Male		sex.Male		7090 (26.7)	3406 (28.7)	3684 (25.2)	0.0005		9975 (30.6)	2846 (32.3)	7129 (30.0)	0.0005		14762 (35.7)	2400 (36.7)	12362 (35.6)	0.075		11170 (40.6)	1240 (42.8)	9930 (40.4)	0.011
Race							0.0005					0.0005					0.0005					0.0005
Non-Hispanic White		Race.White		15126 (57.0)	6369 (53.6)	8757 (59.8)			23835 (73.2)	5857 (66.5)	17978 (75.6)			33450 (81.0)	4863 (74.4)	28587 (82.2)			22623 (82.3)	2173 (75.1)	20450 (83.2)
Non-Hispanic Black		Race.African		3744 (14.1)	1907 (16.0)	1837 (12.5)			2459 ( 7.5)	801 ( 9.1)	1658 ( 7.0)			1768 ( 4.3)	376 ( 5.7)	1392 ( 4.0)			666 ( 2.4)	90 ( 3.1)	576 ( 2.3)
Hispanic		Race.Hispanic		4800 (18.1)	2306 (19.4)	2494 (17.0)			3623 (11.1)	1301 (14.8)	2322 ( 9.8)			2965 ( 7.2)	713 (10.9)	2252 ( 6.5)			1577 ( 5.7)	270 ( 9.3)	1307 ( 5.3)
Asian & Other		Race.Other		2854 (10.8)	1301 (10.9)	1553 (10.6)			2655 ( 8.2)	846 ( 9.6)	1809 ( 7.6)			3125 ( 7.6)	588 ( 9.0)	2537 ( 7.3)			2616 ( 9.5)	362 (12.5)	2254 ( 9.2)
US Born		birth.0		23079 (87.0)	10338 (87.0)	12741 (87.0)	0.95		29731 (91.3)	7918 (89.9)	21813 (91.8)	0.0005		37953 (91.9)	5902 (90.2)	32051 (92.2)	0.0005		24387 (88.7)	2485 (85.8)	21902 (89.1)	0.0005
Employed		work.1		8976 (33.8)	3982 (33.5)	4994 (34.1)	0.3		17473 (53.6)	5224 (59.3)	12249 (51.5)	0.0005		24946 (60.4)	4532 (69.3)	20414 (58.7)	0.0005		19574 (71.2)	2249 (77.7)	17325 (70.5)	0.0005
Education							0.0005					0.0005					0.0005					0.0005
<High school		educ.1		8847 (33.4)	3079 (25.9)	5768 (39.4)			18641 (57.2)	4094 (46.5)	14547 (61.2)			31015 (75.1)	4107 (62.8)	26908 (77.4)			24424 (88.9)	2398 (82.8)	22026 (89.6)
Some college		educ.2		10364 (39.1)	4754 (40.0)	5610 (38.3)			10490 (32.2)	3410 (38.7)	7080 (29.8)			8363 (20.2)	1947 (29.8)	6416 (18.5)			2527 ( 9.2)	399 (13.8)	2128 ( 8.7)
>Bachelor’s		educ.3		7313 (27.6)	4050 (34.1)	3263 (22.3)			3441 (10.6)	1301 (14.8)	2140 ( 9.0)			1930 ( 4.7)	486 ( 7.4)	1444 ( 4.2)			531 ( 1.9)	98 ( 3.4)	433 ( 1.8)
Marital status							0.011					0.0005					0.0005					0.0005
Married		marry.1		6101 (23.0)	2804 (23.6)	3297 (22.5)			16050 (49.3)	4388 (49.8)	11662 (49.1)			30316 (73.4)	4619 (70.6)	25697 (73.9)			23846 (86.8)	2433 (84.0)	21413 (87.1)
Never married		marry.2		10379 (39.1)	4537 (38.2)	5842 (39.9)			8293 (25.5)	2366 (26.9)	5927 (24.9)			5356 (13.0)	1042 (15.9)	4314 (12.4)			1939 ( 7.1)	287 ( 9.9)	1652 ( 6.7)
Other		marry.3		10044 (37.9)	4542 (38.2)	5502 (37.6)			8229 (25.3)	2051 (23.3)	6178 (26.0)			5636 (13.6)	879 (13.4)	4757 (13.7)			1697 ( 6.2)	175 ( 6.0)	1522 ( 6.2)
Access to Care
Any Insurance		ins.basics.1		25329 (95.5)	11140 (93.7)	14189 (96.9)	0.0005		32001 (98.2)	8522 (96.8)	23479 (98.8)	0.0005		41071 (99.4)	6463 (98.8)	34608 ( 99.5)	0.0005		27433 ( 99.8)	2883 ( 99.6)	24550 ( 99.8)	0.0005
Insurance not accepted		ins.reject.1		4977 (18.8)	2107 (17.7)	2870 (19.6)			3941 (12.1)	1220 (13.9)	2721 (11.4)			3895 ( 9.4)	750 (11.5)	3145 ( 9.0)			2716 ( 9.9)	315 (10.9)	2401 ( 9.8)
Where to seek care							0.0005					0.0005					0.0005					0.0005
Doctor’s office		wherevst.0		23164 (87.3)	10132 (85.3)	13032 (89.0)			29472 (90.5)	7788 (88.4)	21684 (91.2)			38047 (92.1)	5820 (89.0)	32227 (92.7)			25420 (92.5)	2572 (88.8)	22848 (92.9)
ER, Urgent care, etc.		wherevst.1		3360 (12.7)	1751 (14.7)	1609 (11.0)			3100 ( 9.5)	1017 (11.6)	2083 ( 8.8)			3261 ( 7.9)	720 (11.0)	2541 ( 7.3)			2062 ( 7.5)	323 (11.2)	1739 ( 7.1)
Medical visit (12 mo.)		docvisit.1		23976 (90.4)	10507 (88.4)	13469 (92.0)	0.0005		29412 (90.3)	7747 (88.0)	21665 (91.2)	0.0005		37293 (90.3)	5703 (87.2)	31590 (90.9)	0.0005		24781 (90.2)	2468 (85.3)	22313 (90.8)	0.0005
Cannot afford dental care		cantdent.1		8235 (31.0)	4541 (38.2)	3694 (25.2)	0.0005		6341 (19.5)	2937 (33.4)	3404 (14.3)	0.0005		3882 ( 9.4)	1356 (20.7)	2526 ( 7.3)	0.0005		1067 ( 3.9)	218 ( 7.5)	849 ( 3.5)	0.0005
Cannot afford copay		cantpay.1		15778 (59.5)	7299 (61.4)	8479 (57.9)	0.0005		18469 (56.7)	5715 (64.9)	12754 (53.7)	0.0005		17952 (43.5)	3659 (55.9)	14293 (41.1)	0.0005		7593 (27.6)	1044 (36.1)	6549 (26.6)	0.0005
Housing
Home							0.0005					0.0005					0.0005					0.0005
Owned		home.1		7996 (30.1)	3024 (25.4)	4972 (34.0)			19855 (61.0)	4432 (50.3)	15423 (64.9)			33138 (80.2)	4513 (69.0)	28625 (82.3)			24179 (88.0)	2324 (80.3)	21855 (88.9)
Rent or Other		home.2		18528 (69.9)	8859 (74.6)	9669 (66.0)			12717 (39.0)	4373 (49.7)	8344 (35.1)			8170 (19.8)	2027 (31.0)	6143 (17.7)			3303 (12.0)	571 (19.7)	2732 (11.1)
How long live here							0.0005					0.0005					0.0005					0.0005
<=2 yrs		liveyrs.1		10094 (38.1)	4795 (40.4)	5299 (36.2)			9840 (30.2)	3178 (36.1)	6662 (28.0)			9380 (22.7)	1950 (29.8)	7430 (21.4)			5898 (21.5)	880 (30.4)	5018 (20.4)
3-10 yrs		liveyrs.2		9180 (34.6)	4273 (36.0)	4907 (33.5)			10194 (31.3)	2982 (33.9)	7212 (30.3)			13574 (32.9)	2394 (36.6)	11180 (32.2)			9626 (35.0)	1066 (36.8)	8560 (34.8)
11+ yrs		liveyrs.3		7250 (27.3)	2815 (23.7)	4435 (30.3)			12538 (38.5)	2645 (30.0)	9893 (41.6)			18354 (44.4)	2196 (33.6)	16158 (46.5)			11958 (43.5)	949 (32.8)	11009 (44.8)
Stability concern		livstable.1		6965 (26.3)	3654 (30.7)	3311 (22.6)	0.0005		3486 (10.7)	1465 (16.6)	2021 ( 8.5)	0.0005		1525 ( 3.7)	440 ( 6.7)	1085 ( 3.1)	0.0005		365 ( 1.3)	66 ( 2.3)	299 ( 1.2)	0.0005

## Sheet: Suppl. Table 3 (Figure 4)
		Var in Figure.	Age 18-35	No Dent Visit	Yes Dent Visit	P-value		Age 36-45	No Dent Visit	Yes Dent Visit	P-value		Age 46-55	No Dent Visit	Yes Dent Visit	P-value		Age 56-65	No Dent Visit	Yes Dent Visit	P-value		Age 66+	No Dent Visit	Yes Dent Visit	P-value
		N	16832	5418 (32.2)	11414 (67.8)			20344	5842 (28.7)	14502 (71.3)			20532	5392 (26.3)	15140 (73.7)			25279	6067 (24.0)	19212 (76.0)			44899	7404 (16.5)	37495 (83.5)
Difficulties in
Concentrating / remembering		concentrate.1	3032 (18.0)	1206 (22.3)	1826 (16.0)	0.0005		3154 (15.5)	1288 (22.0)	1866 (12.9)	0.0005		2930 (14.3)	1172 (21.7)	1758 (11.6)	0.0005		2858 (11.3)	1127 (18.6)	1731 ( 9.0)	0.0005		2346 ( 5.2)	739 (10.0)	1607 ( 4.3)	0.0005
Walking / climbing stairs		walkclimb.1	641 ( 3.8)	278 ( 5.1)	363 ( 3.2)	0.0005		1163 ( 5.7)	536 ( 9.2)	627 ( 4.3)	0.0005		2237 (10.9)	1026 (19.0)	1211 ( 8.0)	0.0005		3620 (14.3)	1591 (26.2)	2029 (10.6)	0.0005		6084 (13.6)	1999 (27.0)	4085 (10.9)	0.0005
Dressing / bathing		dressbath.1	302 ( 1.8)	118 ( 2.2)	184 ( 1.6)	0.0005		527 ( 2.6)	238 ( 4.1)	289 ( 2.0)	0.0005		915 ( 4.5)	415 ( 7.7)	500 ( 3.3)	0.0005		1199 ( 4.7)	565 ( 9.3)	634 ( 3.3)	0.0005		1346 ( 3.0)	530 ( 7.2)	816 ( 2.2)	0.0005
Doing errands alone		errands.1	1314 ( 7.8)	553 (10.2)	761 ( 6.7)	0.0005		1485 ( 7.3)	665 (11.4)	820 ( 5.7)	0.0005		1743 ( 8.5)	795 (14.7)	948 ( 6.3)	0.0005		1890 ( 7.5)	853 (14.1)	1037 ( 5.4)	0.0005		1891 ( 4.2)	694 ( 9.4)	1197 ( 3.2)	0.0005
Ability to complete everyday activities						0.0005					0.0005					0.0005					0.0005					0.0005
Completely		everydayact.1	13024 (77.4)	3870 (71.4)	9154 (80.2)			14692 (72.2)	3644 (62.4)	11048 (76.2)			13475 (65.6)	2763 (51.2)	10712 (70.8)			16438 (65.0)	2905 (47.9)	13533 (70.4)			31572 (70.3)	3834 (51.8)	27738 (74.0)
Mostly		everydayact.2	2154 (12.8)	832 (15.4)	1322 (11.6)			2940 (14.5)	1043 (17.9)	1897 (13.1)			3288 (16.0)	1023 (19.0)	2265 (15.0)			3946 (15.6)	1157 (19.1)	2789 (14.5)			7371 (16.4)	1514 (20.4)	5857 (15.6)
Moderately- Not at all		everydayact.3	1654 ( 9.8)	716 (13.2)	938 ( 8.2)			2712 (13.3)	1155 (19.8)	1557 (10.7)			3769 (18.4)	1606 (29.8)	2163 (14.3)			4895 (19.4)	2005 (33.0)	2890 (15.0)			5956 (13.3)	2056 (27.8)	3900 (10.4)
Social and Emotional
General mental health						0.0005					0.0005					0.0005					0.0005					0.0005
Excellent		genmental.1	1541 ( 9.2)	464 ( 8.6)	1077 ( 9.4)			2048 (10.1)	485 ( 8.3)	1563 (10.8)			2442 (11.9)	482 ( 8.9)	1960 (12.9)			4707 (18.6)	818 (13.5)	3889 (20.2)			12307 (27.4)	1530 (20.7)	10777 (28.7)
Very Good		genmental.2	4419 (26.3)	1212 (22.4)	3207 (28.1)			6324 (31.1)	1432 (24.5)	4892 (33.7)			7089 (34.5)	1493 (27.7)	5596 (37.0)			9614 (38.0)	1822 (30.0)	7792 (40.6)			19997 (44.5)	2810 (38.0)	17187 (45.8)
Good		genmental.3	5884 (35.0)	1795 (33.1)	4089 (35.8)			7253 (35.7)	2097 (35.9)	5156 (35.6)			6871 (33.5)	1813 (33.6)	5058 (33.4)			7146 (28.3)	1970 (32.5)	5176 (26.9)			9419 (21.0)	2097 (28.3)	7322 (19.5)
Fair / Poor		genmental.4	4988 (29.6)	1947 (35.9)	3041 (26.6)			4719 (23.2)	1828 (31.3)	2891 (19.9)			4130 (20.1)	1604 (29.7)	2526 (16.7)			3812 (15.1)	1457 (24.0)	2355 (12.3)			3176 ( 7.1)	967 (13.1)	2209 ( 5.9)
Social activities satisfaction						0.0005					0.0005					0.0005					0.0005					0.0005
Excellent		socsatisfy.1	2543 (15.1)	721 (13.3)	1822 (16.0)			2726 (13.4)	614 (10.5)	2112 (14.6)			2777 (13.5)	575 (10.7)	2202 (14.5)			4289 (17.0)	688 (11.3)	3601 (18.7)			10409 (23.2)	1140 (15.4)	9269 (24.7)
Very Good		socsatisfy.2	5639 (33.5)	1645 (30.4)	3994 (35.0)			6774 (33.3)	1593 (27.3)	5181 (35.7)			6832 (33.3)	1395 (25.9)	5437 (35.9)			8877 (35.1)	1628 (26.8)	7249 (37.7)			18281 (40.7)	2455 (33.2)	15826 (42.2)
Good		socsatisfy.3	5117 (30.4)	1665 (30.7)	3452 (30.2)			6342 (31.2)	1878 (32.1)	4464 (30.8)			6255 (30.5)	1682 (31.2)	4573 (30.2)			7095 (28.1)	1919 (31.6)	5176 (26.9)			10859 (24.2)	2300 (31.1)	8559 (22.8)
Fair / Poor		socsatisfy.4	3533 (21.0)	1387 (25.6)	2146 (18.8)			4502 (22.1)	1757 (30.1)	2745 (18.9)			4668 (22.7)	1740 (32.3)	2928 (19.3)			5018 (19.9)	1832 (30.2)	3186 (16.6)			5350 (11.9)	1509 (20.4)	3841 (10.2)
Bothered by emotional problems						0.0005					0.0005					0.0005					0.0005					0.0005
Never		emotional.0	1377 ( 8.2)	422 ( 7.8)	955 ( 8.4)			2040 (10.0)	520 ( 8.9)	1520 (10.5)			2704 (13.2)	599 (11.1)	2105 (13.9)			4891 (19.3)	922 (15.2)	3969 (20.7)			13627 (30.4)	1944 (26.3)	11683 (31.2)
Rarely		emotional.1	3901 (23.2)	1143 (21.1)	2758 (24.2)			5818 (28.6)	1387 (23.7)	4431 (30.6)			6333 (30.8)	1361 (25.2)	4972 (32.8)			8560 (33.9)	1695 (27.9)	6865 (35.7)			17230 (38.4)	2426 (32.8)	14804 (39.5)
Sometimes		emotional.2	6207 (36.9)	1909 (35.2)	4298 (37.7)			7434 (36.5)	2040 (34.9)	5394 (37.2)			7272 (35.4)	1881 (34.9)	5391 (35.6)			8089 (32.0)	2062 (34.0)	6027 (31.4)			11231 (25.0)	2231 (30.1)	9000 (24.0)
Often / Always		emotional.3	5347 (31.8)	1944 (35.9)	3403 (29.8)			5052 (24.8)	1895 (32.4)	3157 (21.8)			4223 (20.6)	1551 (28.8)	2672 (17.6)			3739 (14.8)	1388 (22.9)	2351 (12.2)			2811 ( 6.3)	803 (10.8)	2008 ( 5.4)
